# Supplementary material for: Computational identification of Vernonia cinerea-derived phytochemicals as potential inhibitors of nonstructural protein 1 (NSP1) in dengue virus serotype-2
Source: Front Pharmacol. 2024 Oct 15;15:1465827. doi: 10.3389/fphar.2024.1465827 (PMC11518830; doi:10.3389/fphar.2024.1465827)
Supplement: Supplementary file 1 [file DataSheet1.zip]

Archive with 3 entries (3 files):
- Supplementary file 2.PDF
- Supplementary figures and tables.PDF
- Supplementary file 1.PDF
